# Supplementary material for: Short-Term Vegetation Restoration Enhances the Complexity of Soil Fungal Network and Decreased the Complexity of Bacterial Network
Source: J Fungi (Basel). 2022 Oct 25;8(11):1122. doi: 10.3390/jof8111122 (PMC9695196; doi:10.3390/jof8111122)
Supplement: Supplementary file 1 [file jof-08-01122-s001.zip]

Archive with 1 entries (1 files):
- jof-1953891-supplementary.pdf
